# Supplementary material for: Various optimization algorithms for efficient placement and sizing of photovoltaic distributed generations in different networks
Source: PLoS One. 2025 Apr 2;20(4):e0319422. doi: 10.1371/journal.pone.0319422 (PMC11964283; doi:10.1371/journal.pone.0319422)
Supplement: S1 File — (ZIP) [file pone.0319422.s001.zip › data118bus_system.txt]

% Rc. Nd.	Sn. Nd.	Branch impedance r ohm	x ohm
1	2	0.036	0.01296
2	3	0.033	0.01188
2	4	0.045	0.0162
4	5	0.015	0.054
5	6	0.015	0.054
6	7	0.015	0.0125
7	8	0.018	0.014
8	9	0.021	0.063
2	10	0.166	0.1344
10	11	0.112	0.0789
11	12	0.187	0.313
12	13	0.142	0.1512
13	14	0.18	0.118
14	15	0.15	0.045
15	16	0.16	0.18
16	17	0.157	0.171
11	18	0.218	0.285
18	19	0.118	0.185
19	20	0.16	0.196
20	21	0.12	0.189
21	22	0.12	0.0789
22	23	1.41	0.723
23	24	0.293	0.1348
24	25	0.133	0.104
25	26	0.178	0.134
26	27	0.178	0.134
4	28	0.015	0.0296 %%%%
28	29	0.012	0.0276
29	30	0.12	0.2766
30	31	0.21	0.243
31	32	0.12	0.054
32	33	0.178	0.234
33	34	0.178	0.234
34	35	0.154	0.162
30	36	0.187	0.261
36	37	0.133	0.099
29	38	0.33	0.194
38	39	0.31	0.194
39	40	0.13	0.194
40	41	0.28	0.15
41	42	1.18	0.85
42	43	0.42	0.2436
43	44	0.27	0.0972
44	45	0.339	0.1221
45	46	0.27	0.1779
35	47	0.21	0.1383
47	48	0.12	0.0789
48	49	0.15	0.0987
49	50	0.15	0.0987
50	51	0.24	0.1581
51	52	0.12	0.0789
52	53	0.405	0.1458
53	54	0.405	0.1458
29	55	0.391	0.141
55	56	0.406	0.1461
56	57	0.406	0.1461
57	58	0.706	0.5461
58	59	0.338	0.1218
59	60	0.338	0.1218
60	61	0.207	0.0747
61	62	0.247	0.8922
1	63	0.028	0.0418
63	64	0.117	0.2016
64	65	0.255	0.0918
65	66	0.21	0.0759
66	67	0.383	0.138
67	68	0.504	0.3303
68	69	0.406	0.1461
69	70	0.962	0.761
70	71	0.165	0.06
71	72	0.303	0.1092
72	73	0.303	0.1092
73	74	0.206	0.144
74	75	0.233	0.084
75	76	0.591	0.1773
76	77	0.126	0.0453
64	78	0.559	0.3687
78	79	0.186	0.1227
79	80	0.186	0.1227
80	81	0.26	0.139
81	82	0.154	0.148
82	83	0.23	0.128
83	84	0.252	0.106
84	85	0.18	0.148
85	86	0.16	0.182
86	87	0.2	0.23
87	88	0.16	0.393
65	89	0.669	0.2412
89	90	0.266	0.1227
90	91	0.266	0.1227
91	92	0.266	0.1227
92	93	0.266	0.1227
93	94	0.233	0.115
94	95	0.496	0.138
91	96	0.196	0.18
96	97	0.196	0.18
97	98	0.1866	0.122
98	99	0.0746	0.318
1	100	0.0625	0.0265
100	101	0.1501	0.234
101	102	0.1347	0.0888
102	103	0.2307	0.1203
103	104	0.447	0.1608
104	105	0.1632	0.0588
105	106	0.33	0.099
106	107	0.156	0.0561
107	108	0.3819	0.1374
108	109	0.1626	0.0585
109	110	0.3819	0.1374
110	111	0.2445	0.0879
111	112	0.2088	0.0753
100	113	0.2301	0.0828
113	114	0.6102	0.2196
114	115	0.1866	0.127
115	116	0.3732	0.246
116	117	0.405	0.367
110	118	0.489	0.438
% Branch number	Loads PL (kW)	QL (kvar)	Qc	Pdg
1	0	0	0
2	133.84	101.14	0
3	16.2	11.292	0	%%%%% 3	1 11.292	0
4	34.315	21.845	0
5	73.016	63.602	0
6	144.2	68.604	0
7	104.47	61.725	0
8	28.547	11.503	0
9	87.56	51.073	0
10	198.2	106.77	0
11	146.8	75.995	0
12	26.04	18.687	0
13	52.1	23.22	0
14	141.9	117.5	0
15	21.87	28.79	0
16	33.37	26.45	0
17	32.43	25.23	0
18	20.234	11.906	0
19	156.94	78.523	0
20	546.29	351.4	0
21	180.31	164.2	0
22	93.167	54.594	0
23	85.18	39.65	0
24	168.1	95.178	0
25	125.11	150.22	0
26	16.03	24.62	0
27	26.03	24.62	0
28	594.56	522.62	0
29	120.62	59.117	0
30	102.38	99.554	0
31	513.4	318.5	0
32	475.25	456.14	0
33	151.43	136.79	0
34	205.38	83.302	0
35	131.6	93.082	0
36	448.4	369.79	0
37	440.52	321.64	0
38	112.54	55.134	0
39	53.963	38.998	0
40	393.05	342.6	0
41	326.74	278.56	0
42	536.26	240.24	0
43	76.247	66.562	0
44	53.52	39.76	0
45	40.328	31.964	0
46	39.653	20.758	0
47	66.195	42.361	0
48	73.904	51.653	0
49	114.77	57.965	0
50	918.37	1205.1	0
51	210.3	146.66	0
52	66.68	56.608	0
53	42.207	40.184	0
54	433.74	283.41	0
55	62.1	26.86	0
56	92.46	88.38	0
57	85.188	55.436	0
58	345.3	332.4	0
59	22.5	16.83	0
60	80.551	49.156	0
61	95.86	90.758	0
62	62.92	47.7	0
63	478.8	463.74	0
64	120.94	52.006	0
65	139.11	100.34	0
66	391.78	193.5	0
67	27.741	26.713	0
68	52.814	25.257	0
69	66.89	38.713	0
70	467.5	395.14	0
71	594.85	239.74	0
72	132.5	84.363	0
73	52.699	22.482	0
74	869.79	614.775	0
75	31.349	29.817	0
76	192.39	122.43	0
77	65.75	45.37	0
78	238.15	223.22	0
79	294.55	162.47	0
80	485.57	437.92	0
81	243.53	183.03	0
82	243.53	183.03	0
83	134.25	119.29	0
84	22.71	27.96	0
85	49.513	26.515	0
86	383.78	257.16	0
87	49.64	20.6	0
88	22.473	11.806	0
89	62.93	42.96	0
90	30.67	34.93	0
91	62.53	66.79	0
92	114.57	81.748	0
93	81.292	66.526	0
94	31.733	15.96	0
95	33.32	60.48	0
96	531.28	224.85	0
97	507.03	367.42	0
98	26.39	11.7	0
99	45.99	30.392	0
100	100.66	47.572	0
101	456.48	350.3	0
102	522.56	449.29	0
103	408.43	168.46	0
104	141.48	134.25	0
105	104.43	66.024	0
106	96.793	83.647	0
107	493.92	419.34	0
108	225.38	135.88	0
109	509.21	387.21	0
110	188.5	173.46	0
111	918.03	898.55	0
112	305.08	215.37	0
113	54.38	40.97	0
114	211.14	192.9	0
115	67.009	53.336	0
116	162.07	90.321	0
117	48.785	29.156	0
118	33.9	18.98	0
