# Supplementary material for: Various optimization algorithms for efficient placement and sizing of photovoltaic distributed generations in different networks
Source: PLoS One. 2025 Apr 2;20(4):e0319422. doi: 10.1371/journal.pone.0319422 (PMC11964283; doi:10.1371/journal.pone.0319422)
Supplement: S1 File — (ZIP) [file pone.0319422.s001.zip › IEEE 69-bus system.xlsx]

## Sheet: Bus Data
item	bus no.	type	V0	ang	Pc	Qc	Pg	Qg	basekV	Vmax	Vmin
0	0	3	1.035	0	0	0	0	0	12.66	1.06	0.92		item	Item counter
1	1	0	1	0	0	0	0	0	12.66	1.06	0.92		bus no.	Bus Number
2	2	0	1	0	0	0	0	0	12.66	1.06	0.92		type	3 - Slack bus; 0 - Load bus
3	3	0	1	0	0	0	0	0	12.66	1.06	0.92		V0	Voltage magnitude at time t = 0
4	4	0	1	0	0	0	0	0	12.66	1.06	0.92		ang	Voltage angle at time t = 0
5	5	0	1	0	0.00026	0.00022	0	0	12.66	1.06	0.92		Pc	Active power consumed (pu)
6	6	0	1	0	0.00404	0.003	0	0	12.66	1.06	0.92		Qc	Reactive power consumed (pu)
7	7	0	1	0	0.0075	0.0054	0	0	12.66	1.06	0.92		Pg	Active power generated (pu)
8	8	0	1	0	0.003	0.0022	0	0	12.66	1.06	0.92		Qg	Reactive power generated (pu)
9	9	0	1	0	0.0028	0.0019	0	0	12.66	1.06	0.92		basekV	Base voltage (kV)
10	10	0	1	0	0.0145	0.0104	0	0	12.66	1.06	0.92		Vmax	Maximum voltage magnitude (pu)
11	11	0	1	0	0.0145	0.0104	0	0	12.66	1.06	0.92		Vmin	Minimum voltage magnitude (pu)
12	12	0	1	0	0.0008	0.00055	0	0	12.66	1.06	0.92
13	13	0	1	0	0.0008	0.00055	0	0	12.66	1.06	0.92
14	14	0	1	0	0	0	0	0	12.66	1.06	0.92
15	15	0	1	0	0.00455	0.003	0	0	12.66	1.06	0.92
16	16	0	1	0	0.006	0.0035	0	0	12.66	1.06	0.92
17	17	0	1	0	0.006	0.0035	0	0	12.66	1.06	0.92
18	18	0	1	0	0	0	0	0	12.66	1.06	0.92
19	19	0	1	0	0.0001	6e-05	0	0	12.66	1.06	0.92
20	20	0	1	0	0.0114	0.0081	0	0	12.66	1.06	0.92
21	21	0	1	0	0.00053	0.00053	0	0	12.66	1.06	0.92
22	22	0	1	0	0	0	0	0	12.66	1.06	0.92
23	23	0	1	0	0.0028	0.002	0	0	12.66	1.06	0.92
24	24	0	1	0	0	0	0	0	12.66	1.06	0.92
25	25	0	1	0	0.0014	0.001	0	0	12.66	1.06	0.92
26	26	0	1	0	0.0014	0.001	0	0	12.66	1.06	0.92
27	27	0	1	0	0.0026	0.00186	0	0	12.66	1.06	0.92
28	28	0	1	0	0.0026	0.00186	0	0	12.66	1.06	0.92
29	29	0	1	0	0	0	0	0	12.66	1.06	0.92
30	30	0	1	0	0	0	0	0	12.66	1.06	0.92
31	31	0	1	0	0	0	0	0	12.66	1.06	0.92
32	32	0	1	0	0.0014	0.001	0	0	12.66	1.06	0.92
33	33	0	1	0	0.00195	0.0014	0	0	12.66	1.06	0.92
34	34	0	1	0	0.0006	0.0004	0	0	12.66	1.06	0.92
35	35	0	1	0	0	0	0	0	12.66	1.06	0.92
36	36	0	1	0	0.0079	0.00564	0	0	12.66	1.06	0.92
37	37	0	1	0	0.03847	0.02745	0	0	12.66	1.06	0.92
38	38	0	1	0	0.03847	0.02745	0	0	12.66	1.06	0.92
39	39	0	1	0	0.00405	0.00283	0	0	12.66	1.06	0.92
40	40	0	1	0	0.00036	0.00027	0	0	12.66	1.06	0.92
41	41	0	1	0	0.000435	0.00035	0	0	12.66	1.06	0.92
42	42	0	1	0	0.00264	0.0019	0	0	12.66	1.06	0.92
43	43	0	1	0	0.0024	0.00172	0	0	12.66	1.06	0.92
44	44	0	1	0	0	0	0	0	12.66	1.06	0.92
45	45	0	1	0	0	0	0	0	12.66	1.06	0.92
46	46	0	1	0	0	0	0	0	12.66	1.06	0.92
47	47	0	1	0	0.01	0.0072	0	0	12.66	1.06	0.92
48	48	0	1	0	0	0	0	0	12.66	1.06	0.92
49	49	0	1	0	0.1244	0.0888	0	0	12.66	1.06	0.92
50	50	0	1	0	0.0032	0.0023	0	0	12.66	1.06	0.92
51	51	0	1	0	0	0	0	0	12.66	1.06	0.92
52	52	0	1	0	0.0227	0.0162	0	0	12.66	1.06	0.92
53	53	0	1	0	0.0059	0.0042	0	0	12.66	1.06	0.92
54	54	0	1	0	0.0018	0.0013	0	0	12.66	1.06	0.92
55	55	0	1	0	0.0018	0.0013	0	0	12.66	1.06	0.92
56	56	0	1	0	0.0028	0.002	0	0	12.66	1.06	0.92
57	57	0	1	0	0.0028	0.002	0	0	12.66	1.06	0.92
58	58	0	1	0	0.0026	0.001855	0	0	12.66	1.06	0.92
59	59	0	1	0	0.0026	0.001855	0	0	12.66	1.06	0.92
60	60	0	1	0	0	0	0	0	12.66	1.06	0.92
61	61	0	1	0	0.0024	0.0017	0	0	12.66	1.06	0.92
62	62	0	1	0	0.0024	0.0017	0	0	12.66	1.06	0.92
63	63	0	1	0	0.00012	0.0001	0	0	12.66	1.06	0.92
64	64	0	1	0	0	0	0	0	12.66	1.06	0.92
65	65	0	1	0	0.0006	0.00043	0	0	12.66	1.06	0.92
66	66	0	1	0	0	0	0	0	12.66	1.06	0.92
67	67	0	1	0	0.003922	0.00263	0	0	12.66	1.06	0.92
68	68	0	1	0	0.003922	0.00263	0	0	12.66	1.06	0.92

## Sheet: Branch Data
item	bus from	bus to	R	X	PF0	PS0	QF0	QS0
0	0	1	3.11963e-05	7.4871e-05	0	0	0	0		item	Item counter
1	1	2	3.11963e-05	7.4871e-05	0	0	0	0		bus from	First bus number
2	2	3	9.35888e-05	0.000224613	0	0	0	0		bus to	Second bus number
3	3	4	0.00156605	0.00183434	0	0	0	0		R	Line resistance (pu)
4	4	5	0.0228357	0.01163	0	0	0	0		X	Line reactance (pu)
5	5	6	0.0237778	0.0121104	0	0	0	0		PF0	Active power flow from the first end of a line at t = 0
6	6	7	0.00575259	0.00293245	0	0	0	0		PS0	Active power flow from the second end of a line at t = 0
7	7	8	0.00307595	0.00156605	0	0	0	0		QF0	Reactive power flow from the first end of a line at t = 0
8	8	9	0.0510995	0.0168897	0	0	0	0		QS0	Reactive power flow from the second end of a line at t = 0
9	9	10	0.0116799	0.0038621	0	0	0	0		Base power	10 MVA
10	10	11	0.044386	0.0146685	0	0	0	0
11	11	12	0.0642643	0.0212135	0	0	0	0
12	12	13	0.0651378	0.0215254	0	0	0	0
13	13	14	0.0660113	0.0218124	0	0	0	0
14	14	15	0.0122664	0.00405551	0	0	0	0
15	15	16	0.0233598	0.0077242	0	0	0	0
16	16	17	0.000293245	9.9828e-05	0	0	0	0
17	17	18	0.0204398	0.00675711	0	0	0	0
18	18	19	0.0131399	0.00434252	0	0	0	0
19	19	20	0.0213133	0.00704412	0	0	0	0
20	20	21	0.000873495	0.000287006	0	0	0	0
21	21	22	0.00992665	0.00328185	0	0	0	0
22	22	23	0.0216065	0.00714394	0	0	0	0
23	23	24	0.0467195	0.0154422	0	0	0	0
24	24	25	0.0192731	0.00637028	0	0	0	0
25	25	26	0.0108064	0.00356885	0	0	0	0
26	2	27	0.000274527	0.000673839	0	0	0	0
27	27	28	0.00399312	0.00976443	0	0	0	0
28	28	29	0.0248197	0.00820462	0	0	0	0
29	29	30	0.00437996	0.00144751	0	0	0	0
30	30	31	0.0218998	0.00723753	0	0	0	0
31	31	32	0.0523473	0.0175697	0	0	0	0
32	32	33	0.106566	0.0352268	0	0	0	0
33	33	34	0.0919666	0.0304039	0	0	0	0
34	2	58	0.000274527	0.000673839	0	0	0	0
35	58	59	0.0033692	0.00976443	0	0	0	0
36	59	60	0.00656993	0.00767428	0	0	0	0
37	60	61	0.0189673	0.00221493	0	0	0	0
38	61	62	0.000112307	0.000131024	0	0	0	0
39	62	63	0.0454405	0.0530898	0	0	0	0
40	63	64	0.0193417	0.0226048	0	0	0	0
41	64	65	0.00255809	0.00298236	0	0	0	0
42	65	66	0.000574011	0.000723753	0	0	0	0
43	66	67	0.00679455	0.00856649	0	0	0	0
44	67	68	5.61533e-05	7.4871e-05	0	0	0	0
45	3	35	0.000212135	0.000524097	0	0	0	0
46	35	36	0.0053096	0.0129964	0	0	0	0
47	36	37	0.0180814	0.0442425	0	0	0	0
48	37	38	0.00512867	0.0125471	0	0	0	0
49	7	39	0.00579003	0.00295117	0	0	0	0
50	39	40	0.0207081	0.00711275	0	0	0	0
51	8	41	0.0108563	0.00552798	0	0	0	0
52	41	42	0.0126657	0.00645139	0	0	0	0
53	42	43	0.017732	0.0090282	0	0	0	0
54	43	44	0.017551	0.00894085	0	0	0	0
55	44	45	0.0992041	0.0332989	0	0	0	0
56	45	46	0.048897	0.0164092	0	0	0	0
57	46	47	0.0189798	0.00627669	0	0	0	0
58	47	48	0.0240898	0.0073124	0	0	0	0
59	48	49	0.0316642	0.0161285	0	0	0	0
60	49	50	0.00607703	0.00309467	0	0	0	0
61	50	51	0.00904692	0.00460457	0	0	0	0
62	51	52	0.0443299	0.0225799	0	0	0	0
63	52	53	0.0649506	0.0330805	0	0	0	0
64	10	54	0.0125534	0.00381218	0	0	0	0
65	54	55	0.000293245	8.73495e-05	0	0	0	0
66	11	56	0.046133	0.0152487	0	0	0	0
67	56	57	0.000293245	9.9828e-05	0	0	0	0

## Sheet: DER Locations
item	bus no.	PPV	QPV	PWT	QWT
0	6	0	0	0.006	0		item	Item counter
1	7	0.006	0	0	0		bus no.	Bus number
2	10	0	0	0.006	0		PPV	Peak active power generation from PV DERs (pu)
3	11	0	0	0.006	0		QPV	Peak reactive power generation from PV DERs (pu)
4	15	0.006	0	0	0		PWT	Peak active power generation from WT DERs (pu)
5	16	0.006	0	0	0		QWT	Peak reactive power generation from WT DERs (pu)
6	17	0	0	0.006	0		Base power	10 MVA
7	20	0.006	0	0	0
8	36	0	0	0.006	0
9	37	0	0	0.006	0
10	38	0.006	0	0	0
11	39	0.006	0	0	0
12	47	0	0	0.006	0
13	49	0.006	0	0	0
14	52	0.006	0	0	0
15	53	0	0	0.006	0
