# Supplementary material for: Various optimization algorithms for efficient placement and sizing of photovoltaic distributed generations in different networks
Source: PLoS One. 2025 Apr 2;20(4):e0319422. doi: 10.1371/journal.pone.0319422 (PMC11964283; doi:10.1371/journal.pone.0319422)
Supplement: S1 File — (ZIP) [file pone.0319422.s001.zip › IEEE 33-bus system.xlsx]

## Sheet: IEEE 33-bus system
Bus Number	Base Case Load Profile (kW)							Branch Number	From Bus	To Bus	Branch Impedance (Ω)												Initial Status
	PA	QA	PB	QB	PC	QC					RAA	XAA	RBB	XBB	RCC	XCC	RAB	XAB	RCA	XCA	RBC	XBC
1	0	0	0	0	0	0		1	1	2	0.748	0.3816	0.7464	0.38	0.7448	0.3792	0.0072	0.0032	0.0104	0.0056	0.0088	0.004	1
2	32	19	33	20	35	21		2	2	3	4.0024	2.0384	3.9912	2.0328	3.9832	2.0288	0.0392	0.02	0.0584	0.0296	0.0472	0.024	1
3	30	13	31	15	29	13		3	3	4	2.9712	1.5128	2.9632	1.5088	2.9568	1.5056	0.0288	0.0144	0.0432	0.0216	0.0344	0.0176	1
4	45	30	0	0	35	24		4	4	5	3.0944	1.576	3.0848	1.5712	3.0792	1.568	0.0304	0.0152	0.0456	0.0232	0.036	0.0184	1
5	20	10	20	10	20	10		5	5	6	6.6496	5.7408	6.6304	5.7232	6.6168	5.712	0.0648	0.056	0.0976	0.0848	0.0784	0.0672	1
6	20	6	20	7	20	7		6	6	7	1.52	5.024	1.5152	5.0096	1.512	4.9992	0.0144	0.0488	0.0224	0.0736	0.0176	0.0592	1
7	65	33	70	34	65	33		7	7	8	5.776	1.9088	5.7592	1.9032	5.748	1.8992	0.0568	0.0184	0.0848	0.028	0.068	0.0224	1
8	70	34	65	33	65	33		8	8	9	8.3632	6.008	8.3384	5.9904	8.3224	5.9784	0.0824	0.0592	0.1232	0.088	0.0984	0.0704	1
9	20	7	18	6	22	7		9	9	10	8.4768	6.008	8.452	5.9904	8.4352	5.9784	0.0832	0.0592	0.1248	0.088	0.1	0.0704	1
10	21	7	20	7	0	0		10	10	11	1.596	0.5272	1.5912	0.5256	1.588	0.5248	0.0152	0.0048	0.0232	0.0072	0.0184	0.0056	1
11	14	9	16	11	15	10		11	11	12	3.04	1.0048	3.0304	1.0016	3.0248	1	0.0296	0.0096	0.0448	0.0144	0.0352	0.0112	1
12	20	11	20	12	20	12		12	12	13	11.92	9.3784	11.8848	9.3504	11.8608	9.332	0.1168	0.092	0.176	0.1384	0.1408	0.1104	1
13	21	12	19	11	20	12		13	13	14	4.3976	5.788	4.384	5.7712	4.376	5.76	0.0432	0.0568	0.0648	0.0848	0.0512	0.068	1
14	40	28	38	27	42	25		14	14	15	4.7984	4.2704	4.784	4.2584	4.7752	4.2496	0.0472	0.0416	0.0704	0.0624	0.056	0.0504	1
15	0	0	19	3	20	3		15	15	16	6.0112	4.4248	5.9928	4.412	5.9816	4.4032	0.0592	0.0432	0.0888	0.0648	0.0704	0.052	1
16	19	6	20	7	21	7		16	16	17	10.4664	13.9744	10.4352	13.9328	10.4144	13.9056	0.1024	0.1376	0.1544	0.2064	0.1232	0.1648	1
17	19	6	21	7	20	7		17	17	18	5.9432	4.6608	5.9256	4.6464	5.9144	4.6376	0.0584	0.0456	0.0872	0.0688	0.0696	0.0544	1
18	30	14	30	13	30	13		18	2	19	1.3312	1.2704	1.3272	1.2664	1.3248	1.264	0.0128	0.012	0.0192	0.0184	0.0152	0.0144	1
19	33	15	29	13	28	12		19	19	20	12.2136	11.0056	12.1776	10.9728	12.1536	10.9512	0.12	0.108	0.18	0.1624	0.144	0.1296	1
20	29	13	28	12	33	15		20	20	21	3.3248	3.884	3.3152	3.8728	3.308	3.8648	0.032	0.0376	0.0488	0.0568	0.0392	0.0456	1
21	29	12	30	13	31	15		21	21	22	5.756	7.6104	5.7392	7.588	5.7272	7.5728	0.056	0.0744	0.0848	0.112	0.068	0.0896	1
22	28	12	33	15	29	13		22	3	23	3.6632	2.5032	3.6528	2.4952	3.6456	2.4904	0.036	0.024	0.0536	0.0368	0.0432	0.0288	1
23	30	16	31	17	29	17		23	23	24	7.2912	5.7576	7.2696	5.7408	7.2552	5.7288	0.0712	0.056	0.1072	0.0848	0.0856	0.068	1
24	130	60	140	70	150	70		24	24	25	7.2752	5.6928	7.2536	5.676	7.2392	5.6648	0.0712	0.056	0.1072	0.084	0.0856	0.0672	1
25	150	70	130	70	140	60		25	6	26	1.648	0.8392	1.6432	0.8368	1.64	0.8352	0.016	0.008	0.024	0.012	0.0192	0.8352	1
26	20	8	20	8	20	9		26	26	27	2.3072	1.1744	2.3008	1.1712	2.296	1.1688	0.0224	0.0112	0.0336	0.0168	0.0272	0.0136	1
27	18	7	22	9	20	9		27	27	28	8.5984	7.5816	8.5736	7.5592	8.556	7.544	0.084	0.0744	0.1264	0.112	0.1016	0.0896	1
28	19	6	22	8	19	6		28	28	29	6.5296	5.6888	6.5104	5.672	6.4976	5.6608	0.064	0.056	0.096	0.084	0.0768	0.0672	1
29	38	23	42	25	40	22		29	29	30	4.1208	2.0984	4.108	2.0928	4.1	2.088	0.04	0.02	0.0608	0.0304	0.048	0.0248	1
30	60	180	70	210	70	210		30	30	31	7.912	7.8192	7.888	7.796	7.8728	7.7808	0.0776	0.0768	0.1168	0.1152	0.0928	0.092	1
31	45	20	51	23	54	27		31	31	32	2.5208	2.9096	2.5136	2.9296	2.5088	2.924	0.0248	0.0288	0.0368	0.0432	0.0296	0.0344	1
32	70	33	72	35	68	32		32	32	33	2.7688	4.3048	2.76	4.292	2.7552	4.284	0.0272	0.0424	0.0408	0.0632	0.032	0.0504	1
33	20	13	20	14	20	13		33	8	21	16	16	16	16	16	16	0	0	0	0	0	0	0
								34	9	15	16	16	16	16	16	16	0	0	0	0	0	0	0
								35	12	22	16	16	16	16	16	16	0	0	0	0	0	0	0
								36	18	33	4	4	4	4	4	4	0	0	0	0	0	0	0
								37	25	29	4	4	4	4	4	4	0	0	0	0	0	0	0
